# Supplementary material for: A nurse-delivered, clinic-based intervention to address intimate partner violence among low-income women in Mexico City: findings from a cluster randomized controlled trial
Source: BMC Med. 2017 Jul 12;15:128. doi: 10.1186/s12916-017-0880-y (PMC5506677; doi:10.1186/s12916-017-0880-y)
Supplement: Supplementary file 2 — Table 2: Regression coefficients of adjusted models with and without treatment by time interaction terms (T1 and T3). (XLSX 11 kb) [file 12916_2017_880_MOESM2_ESM.xlsx]

## Sheet: Table 2
Appendix for Table 2
Table 2: Regression coefficients of adjusted models with and without treatment by time interaction terms (T1 and T3)
		Adjusted model with interaction term				Adjusted model w/o interaction term
		beta	s.e.	p-value	variance (s.e.)	beta	s.e.	p-value	variance (s.e.)
Physical and Sexual IPV (past year)	Intercept	-1.97	0.29	<0.001		-1.93	0.28	<0.001
	Time	-0.67	0.17	<0.001		-0.8	0.12	<0.001
	Treatment	0.17	0.15	0.24		0.09	0.12	0.47
	Treatment by Time interaction	-0.25	0.24	0.3
	Age	0.03	0.01	0.001		0.03	0.01	0.001
	Number of children	0.07	0.06	0.19		0.07	0.06	0.2
	Birthplace	0.23	0.14	0.09		0.23	0.14	0.09
individuals within health centers					-0.01 (0.03)				-0.01 (0.03)
repeated measures of outcome within individuals					0.62 (0.16)				0.61 (0.16)
Physical IPV (past year)	Intercept	4.36	0.45	<0.001		4.17	0.38	<0.001
	Time	-3.43	0.34	<0.001		-3.2	0.21	<0.001
	Treatment	-0.49	0.41	0.23		-0.15	0.15	0.3
	Treatment by Time interaction	0.39	0.44	0.37
	Age	-0.02	0.01	0.1		-0.02	0.01	0.1
	Number of children	0.02	0.07	0.78		0.02	0.07	0.77
	Birthplace	0.04	0.17	0.81		0.04	0.17	0.81
individuals within health centers					0.06 (0.05)				0.06 (0.05)
repeated measures of outcome within individuals					0.24(0.21)				0.24(0.21)
Sexual IPV (past year)	Intercept	-2.08	0.29	<0.001		-2.06	0.28	<0.001
	Time	-0.63	0.17	<0.001		-0.69	0.12	<0.001
	Treatment	0.22	0.15	0.15		0.18	0.12	0.16
	Treatment by Time interaction	-0.11	0.23	0.65
	Age	0.04	0.01	<0.001		0.04	0.01	<0.001
	Number of children	0.09	0.06	0.1		0.09	0.06	0.1
	Birthplace	0.28	0.14	0.04		0.28	0.14	0.04
individuals within health centers					0.05 (0.04)				0.05 (0.04)
repeated measures of outcome within individuals					0.72 (0.16)				0.71 (0.16)
Reproductive Coercion (past year)	Intercept	-0.52	0.33	0.12		-0.45	0.32	0.126
	Time	-0.23	0.19	0.23		-0.4	0.14	0.005
	Treatment	0.02	0.2	0.94		-0.11	0.17	0.51
	Treatment by Time interaction	-0.34	0.28	0.22
	Age	-0.005	0.01	0.7		-0.005	0.01	0.7
	Number of children	-0.01	0.07	0.85		-0.02	0.07	0.82
	Birthplace	0.06	0.16	0.73		0.05	0.16	0.74
individuals within health centers					0.07 (0.07)				0.07 (0.07)
repeated measures of outcome within individuals					0.45 (0.18)				0.44 (0.18)
Use of community resourcesa (past 6 mos)	Intercept	0.21	0.1	0.05		0.19	0.1	0.07
	Time	0.12	0.06	0.05		0.15	0.04	<0.001
	Treatment	-0.01	0.05	0.92		0.03	0.04	0.51
	Treatment by Time interaction	0.08	0.08	0.36
	Age	0.004	0.004	0.32		0.004	0.004	0.33
	Number of children	0.01	0.02	0.65		0.01	0.02	0.64
	Birthplace	-0.12	0.05	0.03		-0.12	0.05	0.03
individuals within health centers					0.05 (0.004)				0.05 (0.004)
repeated measures of outcome within individuals					0.12 (0.03)				0.12 (0.03)
Safety planning behaviorsa (ever T1 vs. past 12 mos T3)	Intercept	2.59	0.4	<0.001		2.52	0.4	<0.001
	Time	0.52	0.16	0.001		0.7	0.11	<0.001
	Treatment	-0.04	0.22	0.86		0.11	0.2	0.6
	Treatment by Time interaction	0.36	0.22	0.1
	Age	0.01	0.01	0.51		0.01	0.01	0.52
	Number of children	0.14	0.08	0.08		0.15	0.08	0.08
	Birthplace	-0.01	0.2	0.95		-0.01	0.2	0.95
individuals within health centers					0.10 (0.10)				0.10 (0.10)
repeated measures of outcome within individuals					4.76 (0.37)				4.76 (0.37)
Quality of Lifea (mental past month)	Intercept	39.93	0.93	<0.001		39.75	0.92	<0.001
	Time	1.45	0.49	0.003		1.91	0.35	<0.001
	Treatment	-0.08	0.52	0.88		0.3	0.43	0.49
	Treatment by Time interaction	0.9	0.68	0.19
	Age	-0.16	0.03	<0.001		-0.16	0.03	<0.001
	Number of children	0.02	0.19	0.92		0.02	0.19	0.9
	Birthplace	-0.04	0.46	0.93		-0.04	0.46	0.93
individuals within health centers					0.21 (0.44)				0.20 (0.44)
repeated measures of outcome within individuals					12.80 (2.28)				12.79 (2.28)
