# Supplementary material for: A nurse-delivered, clinic-based intervention to address intimate partner violence among low-income women in Mexico City: findings from a cluster randomized controlled trial
Source: BMC Med. 2017 Jul 12;15:128. doi: 10.1186/s12916-017-0880-y (PMC5506677; doi:10.1186/s12916-017-0880-y)
Supplement: Supplementary file 3 — Table 3: Regression coefficients of adjusted models with and without treatment by time interaction terms (T1 and T2). (XLSX 9 kb) [file 12916_2017_880_MOESM3_ESM.xlsx]

## Sheet: Table 3
Appendix for Table 3
Table 3: Regression coefficients of adjusted models with and without treatment by time interaction terms (T1 and T2)
		Adjusted model with interaction term				Adjusted model w/o interaction term
		beta	s.e.	p-value	variance (s.e.)	beta	s.e.	p-value	variance (s.e.)
Use of community resourcesa (ever used at T1 vs. 3 mos T2)	Intercept	0.25	0.14	0.1		0.22	0.14	0.14
	Time	-0.3	0.07	<0.001		-0.23	0.05	<0.001
	Treatment	-0.01	0.08	0.92		0.05	0.07	0.48
	Treatment by Time interaction	0.13	0.1	0.17
	Age	0.02	0.005	<0.001		0.02	0.005	<0.001
	Number of children	0.004	0.03	0.9		0.004	0.03	0.9
	Birthplace	-0.17	0.07	0.02		-0.17	0.07	0.02
individuals within health centers					0.01 (0.01)				0.01 (0.01)
repeated measures of outcome within individuals					0.42(0.05)				0.41 (0.05)
Safety planning behaviorsa (ever T1 vs. past 3 mos T2)	Intercept	2.4	0.4	<0.001		2.31	0.39	<0.001
	Time	0.08	0.14	0.56		0.28	0.1	0.004
	Treatment	-0.04	0.24	0.87		0.14	0.22	0.54
	Treatment by Time interaction	0.41	0.2	0.04
	Age	0.02	0.01	0.19		0.02	0.01	0.19
	Number of children	0.12	0.08	0.13		0.12	0.08	0.12
	Birthplace	-0.02	0.19	0.9		-0.02	0.19	0.91
individuals within health centers					0.22 (0.12)				0.22 (0.12)
repeated measures of outcome within individuals					4.62 (0.34)				4.61 (0.34)
Quality of Lifea (mental past month)	Intercept	40.41	0.93	<0.001		40.1	0.92	<0.001
	Time	1.4	0.47	0.003		2.12	0.33	<0.001
	Treatment	-0.06	0.51	0.91		0.58	0.42	0.17
	Treatment by Time interaction	1.45	0.67	0.03
	Age	-0.18	0.03	<0.001		-0.18	0.03	<0.001
	Number of children	0.04	0.19	0.81		0.05	0.19	0.81
	Birthplace	0.1	0.45	0.82		0.11	0.45	0.81
individuals within health centers					0.09 (0.42)				0.08 (0.42)
repeated measures of outcome within individuals					13.15 (2.21)				13.09 (2.22)
