# Supplementary material for: A nurse-delivered, clinic-based intervention to address intimate partner violence among low-income women in Mexico City: findings from a cluster randomized controlled trial
Source: BMC Med. 2017 Jul 12;15:128. doi: 10.1186/s12916-017-0880-y (PMC5506677; doi:10.1186/s12916-017-0880-y)
Supplement: Supplementary file 4 — Regression coefficients of adjusted models with and without treatment by time interaction terms (T2 and T3, controlling for baseline measure at T1). (XLSX 11 kb) [file 12916_2017_880_MOESM4_ESM.xlsx]

## Sheet: Table 4
Appendix for Table 4
Table 4: Regression coefficients of adjusted models with and without treatment by time interaction terms (T2 and T3, controlling for baseline measure at T1)
		Adjusted model with interaction term				Adjusted model w/o interaction term
		beta	s.e.	p-value	variance (s.e.)	beta	s.e.	p-value	variance (s.e.)
Physical and Sexual IPV (past month)	Intercept	3.03	0.45	<0.001		3.12	0.46	<0.001
	Time	0.77	0.25	0.003		0.52	0.2	0.01
	Treatment	0.74	0.24	0.004		0.47	0.19	0.01
	Treatment by Time interaction	-0.61	0.36	0.1
	Physical and Sexual IPV (past 12 mos T1)	-1.55	0.2	<0.001		-1.55	0.2	<0.001
	Age	-0.02	0.02	0.24		-0.02	0.02	0.25
	Number of children	0.008	0.09	0.93		0.007	0.09	0.93
	Birthplace	-0.14	0.22	0.52		-0.14	0.22	0.51
individuals within health centers					0.09 (0.10)				0.09 (0.10)
repeated measures of outcome within individuals					0.84 (0.29)				0.84 (0.29)
Physical IPV (past month)	Intercept	0.94	0.57	0.11		0.98	0.57	0.09
	Time	0.34	0.17	0.05		0.26	0.14	0.07
	Treatment	0.72	0.16	<0.001		0.63	0.12	<0.001
	Treatment by Time interaction	-0.2	0.23	0.38
	Physical IPV (past 12 mos T1)	-1.16	0.47	0.01		-1.16	0.47	0.02
	Age	0.01	0.01	0.13		0.01	0.01	0.13
	Number of children	-0.01	0.06	0.84		-0.01	0.06	0.83
	Birthplace	0.01	0.14	0.92		0.02	0.14	0.92
individuals within health centers					0.05 (0.05)				0.05 (0.05)
repeated measures of outcome within individuals					0.49 (0.15)				0.49 (0.15)
Sexual IPV (past month)	Intercept	3.18	0.43	<0.001		3.21	0.43	<0.001
	Time	0.39	0.24	0.1		0.3	0.19	0.11
	Treatment	0.53	0.23	0.02		0.43	0.16	0.009
	Treatment by Time interaction	-0.21	0.33	0.52
	Sexual IPV (past 12 mos T1)	-1.76	0.19	<0.001		-1.76	0.19	<0.001
	Age	-0.02	0.01	0.2		-0.02	0.01	0.2
	Number of children	-0.04	0.08	0.61		-0.04	0.08	0.61
	Birthplace	-0.37	0.19	0.05		-0.37	0.19	0.05
individuals within health centers					0.10 (0.09)				0.10 (0.09)
repeated measures of outcome within individuals					0.76 (0.25)				0.75 (0.25)
Reproductive Coercion (past month)	Intercept	2.71	0.48	<0.001		2.67	0.47	<0.001
	Time	-0.08	0.28	0.79		0.01	0.23	0.96
	Treatment	0.37	0.27	0.16		0.48	0.19	0.01
	Treatment by Time interaction	0.22	0.38	0.57
	Reproductive Coercion (past 12 mos T1)	-1.62	0.2	<0.001		-1.62	0.2	<0.001
	Age	-0.02	0.02	0.19		-0.02	0.02	0.18
	Number of children	0.14	0.1	0.17		0.14	0.1	0.16
	Birthplace	-0.59	0.22	0.007		-0.59	0.22	0.007
individuals within health centers					0.11 (0.14)				0.11 (0.14)
repeated measures of outcome within individuals					0.46 (0.28)				0.45 (0.28)
Use of community resourcesa (past 3 mos)	Intercept	0.32	0.13	0.02		0.35	0.13	0.01
	Time	0.14	0.07	0.06		0.07	0.05	0.2
	Treatment	-0.2	0.07	0.003		-0.27	0.05	<0.001
	Treatment by Time interaction	-0.13	0.09	0.15
	Use of community resources (ever T1)	0.21	0.02	<0.001		0.21	0.02	<0.001
	Age	0.0004	0.004	0.93		0.0005	0.004	0.92
	Number of children	0.001	0.03	0.97		0.0007	0.03	0.98
	Birthplace	-0.1	0.06	0.13		-0.1	0.06	0.13
individuals within health centers					0.04 (0.01)				0.04 (0.01)
repeated measures of outcome within individuals					0.23 (0.04)				0.23 (0.04)
Safety planning behaviorsa (past 3 mos)	Intercept	2.04	0.35	<0.001		2.1	0.35	<0.001
	Time	0.42	0.2	0.03		0.29	0.17	0.09
	Treatment	-0.81	0.16	<0.0001		-0.95	0.11	<0.0001
	Treatment by Time interaction	-0.28	0.22	0.21
	Safety planning behaviors (ever T1)	0.49	0.02	<0.0001		0.49	0.02	<0.0001
	Age	-0.02	0.01	0.06		-0.02	0.01	0.06
	Number of children	0.04	0.07	0.55		0.04	0.07	0.56
	Birthplace	0.13	0.17	0.43		0.13	0.17	0.42
individuals within health centers					0.06 (0.07)				0.06 (0.07)
repeated measures of outcome within individuals					2.00 (0.26)				1.99 (0.26)
Quality of Lifea (mental past month)	Intercept	30.96	1.53	<0.001		31.07	1.53	<0.001
	Time	1.38	0.55	0.01		1.14	0.44	0.01
	Treatment	0.003	0.5	0.99		-0.25	0.36	0.48
	Treatment by Time interaction	-0.51	0.71	0.47
	Quality of Life (mental T1)	0.23	0.03	<0.0001		0.23	0.03	<0.0001
	Age	-0.1	0.03	0.004		-0.1	0.03	0.004
	Number of children	0.08	0.2	0.7		0.08	0.2	0.7
	Birthplace	0.45	0.49	0.37		0.45	0.49	0.37
individuals within health centers					0.01 (0.44)				0.01 (0.44)
repeated measures of outcome within individuals					13.68 (2.38)				13.72 (2.38)
